# Supplementary material for: Molecular Epidemiology, Antimicrobial Surveillance, and PK/PD Analysis to Guide the Treatment of Neisseria gonorrhoeae Infections
Source: Pharmaceutics. 2021 Oct 15;13(10):1699. doi: 10.3390/pharmaceutics13101699 (PMC8541456; doi:10.3390/pharmaceutics13101699)
Supplement: Supplementary file 1 [file pharmaceutics-13-01699-s001.zip]

Archive with 1 entries (1 files):
- supp-conversion.pdf
